# Supplementary material for: Brain energy metabolism as an underlying basis of slow and fast cognitive phenotypes in honeybees
Source: J Exp Biol. 2024 Sep 3;227(17):jeb247835. doi: 10.1242/jeb.247835 (PMC11418170; doi:10.1242/jeb.247835)
Supplement: Dataset 1. Brain energy metabolism [file jexbio-227-247835-Dataset1.xlsx]

## Sheet: Fig. 1A
BeeID	Colony	Age	Brain Mass	WeightCorrectedMR
11	0	20	0.886	38.2146
13	0	21	0.908	66.848
16	0	16	1.869	51.2512
25	0	26	0.287	1.38469
80	1	15	0.256	18.158
6	2	18	0.522	31.7803
15	2	23	1.543	61.3913
26	2	24	0.62	0.872979
27	2	24	1.089	2.9419
36	2	21	0.773	34.3651
58	2	13	0.326	65.7907
9	3	26	1.29	0.0323068
29	3	31	0.878	0.861034
43	6	15	1.013	19.2501
52	6	15	0.638	5.86245
72	6	20	0.603	0.359171
90	6	21	0.861	13.608
93	6	21	0.205	8.10238
94	6	28	0.722	18.4912
96	6	28	0.615	6.61739
97	6	28	0.895	18.7292
53	7	18	0.464	1.53276
55	7	18	0.906	42.0601
56	7	18	0.209	4.26752
59	7	18	1.131	8.6711
65	7	19	0.431	7.92249
5	10	21	0.772	12.4008
31	10	21	0.628	14.5606
33	10	24	1.236	9.41845
48	10	9	0.603	3.38668
61	10	15	0.395	6.12519
64	10	15	0.565	0.27953
74	10	11	0.621	21.2583
76	10	11	0.624	1.74319
77	10	11	1.002	44.1676
79	10	15	1.044	29.334
81	10	15	0.829	10.1945

## Sheet: Fig. 1B
BeeID	Colony	Age	Brain Mass	OXPHOS
11	0	20	0.886	7.80695
13	0	21	0.908	10.2244
16	0	16	1.869	3.90167
25	0	26	0.287	37.25
45	1	12	0.649	17.419
50	1	12	0.741	9.62302
80	1	15	0.256	9.18313
91	1	27	0.121	28.4309
92	1	27	0.6706	4.48536
6	2	18	0.522	4.37444
15	2	23	1.543	1.62141
26	2	24	0.62	12.9555
27	2	24	1.089	5.55269
36	2	21	0.773	8.02608
57	2	13	0.582	13.5745
58	2	13	0.326	29.691
63	2	14	0.422	16.2761
9	3	26	1.29	1.47364
18	3	17	1.264	1.89123
29	3	31	0.878	14.847
30	3	28	0.959	11.5751
43	6	15	1.013	9.50902
46	6	15	0.898	3.34927
51	6	15	0.631	32.2663
52	6	15	0.638	18.5379
72	6	20	0.603	11.8763
78	6	20	0.517	10.2174
90	6	21	0.861	5.65424
93	6	21	0.205	35.0241
94	6	28	0.722	5.55723
95	6	28	0.812	1.6553
96	6	28	0.615	1.05805
97	6	28	0.895	5.57747
53	7	18	0.464	10.3875
55	7	18	0.906	14.1923
56	7	18	0.209	53.3775
59	7	18	1.131	4.34502
65	7	19	0.431	11.4889
5	10	21	0.772	4.22829
31	10	21	0.628	6.69548
33	10	24	1.236	3.96791
48	10	9	0.603	28.6354
54	10	14	0.658	3.46723
61	10	15	0.395	30.935
64	10	15	0.565	27.5574
74	10	11	0.621	12.0828
76	10	11	0.624	9.50625
77	10	11	1.002	6.19964
79	10	15	1.044	5.72184
81	10	15	0.829	13.5002
82	10	15	1.168	1.64002

## Sheet: Fig. 2A
BeeID	Colony	Age	Brain Mass	Learning Index
11	0	20	0.886	-0.666667
13	0	21	0.908	0.333333
16	0	16	1.869	0
25	0	26	0.287	-0.1
45	1	12	0.649	0.666667
50	1	12	0.741	0
80	1	15	0.256	0
91	1	27	0.121	-0.5
92	1	27	0.6706	-1
6	2	18	0.522	-0.5
15	2	23	1.543	-1
26	2	24	0.62	1
27	2	24	1.089	-0.333333
36	2	21	0.773	0.75
57	2	13	0.582	1
58	2	13	0.326	1
63	2	14	0.422	1
9	3	26	1.29	-0.5
18	3	17	1.264	-0.15
29	3	31	0.878	0
30	3	28	0.959	0
43	6	15	1.013	0
46	6	15	0.898	-0.6
51	6	15	0.631	0.5
52	6	15	0.638	-0.266667
72	6	20	0.603	1
78	6	20	0.517	-1
90	6	21	0.861	-0.333333
93	6	21	0.205	-0.2
94	6	28	0.722	-0.3
95	6	28	0.812	-0.5
96	6	28	0.615	0.1
97	6	28	0.895	-0.5
53	7	18	0.464	1
55	7	18	0.906	-0.166667
56	7	18	0.209	0.5
59	7	18	1.131	-0.333333
62	7	19	0.121	0.5
65	7	19	0.431	-0.0833333
5	10	21	0.772	-0.25
31	10	21	0.628	0
33	10	24	1.236	-0.25
48	10	9	0.603	-0.5
54	10	14	0.658	0
61	10	15	0.395	-1
64	10	15	0.565	-1
74	10	11	0.621	0
76	10	11	0.624	0
77	10	11	1.002	-0.333333
79	10	15	1.044	-1
81	10	15	0.829	-1
82	10	15	1.168	-0.333333

## Sheet: Fig. 2B
BeeID	Colony	Age	Brain Mass	OXPHOS	Learning Index
11	0	20	0.886	7.80695	-0.666667
13	0	21	0.908	10.2244	0.333333
16	0	16	1.869	3.90167	0
25	0	26	0.287	37.25	-0.1
45	1	12	0.649	17.419	0.666667
50	1	12	0.741	9.62302	0
80	1	15	0.256	9.18313	0
91	1	27	0.121	28.4309	-0.5
92	1	27	0.6706	4.48536	-1
6	2	18	0.522	4.37444	-0.5
15	2	23	1.543	1.62141	-1
26	2	24	0.62	12.9555	1
27	2	24	1.089	5.55269	-0.333333
36	2	21	0.773	8.02608	0.75
57	2	13	0.582	13.5745	1
58	2	13	0.326	29.691	1
63	2	14	0.422	16.2761	1
9	3	26	1.29	1.47364	-0.5
18	3	17	1.264	1.89123	-0.15
29	3	31	0.878	14.847	0
30	3	28	0.959	11.5751	0
43	6	15	1.013	9.50902	0
46	6	15	0.898	3.34927	-0.6
51	6	15	0.631	32.2663	0.5
52	6	15	0.638	18.5379	-0.266667
72	6	20	0.603	11.8763	1
78	6	20	0.517	10.2174	-1
90	6	21	0.861	5.65424	-0.333333
93	6	21	0.205	35.0241	-0.2
94	6	28	0.722	5.55723	-0.3
95	6	28	0.812	1.6553	-0.5
96	6	28	0.615	1.05805	0.1
97	6	28	0.895	5.57747	-0.5
53	7	18	0.464	10.3875	1
55	7	18	0.906	14.1923	-0.166667
56	7	18	0.209	53.3775	0.5
59	7	18	1.131	4.34502	-0.333333
65	7	19	0.431	11.4889	-0.0833333
5	10	21	0.772	4.22829	-0.25
31	10	21	0.628	6.69548	0
33	10	24	1.236	3.96791	-0.25
48	10	9	0.603	28.6354	-0.5
54	10	14	0.658	3.46723	0
61	10	15	0.395	30.935	-1
64	10	15	0.565	27.5574	-1
74	10	11	0.621	12.0828	0
76	10	11	0.624	9.50625	0
77	10	11	1.002	6.19964	-0.333333
79	10	15	1.044	5.72184	-1
81	10	15	0.829	13.5002	-1
82	10	15	1.168	1.64002	-0.333333
